# Supplementary material for: Broad-scale informed consent: A survey of the CTSA landscape
Source: J Clin Transl Sci. 2019 Sep 23;3(5):253–60. doi: 10.1017/cts.2019.397 (PMC6813518; doi:10.1017/cts.2019.397)
Supplement: Supplementary file 1 [file S2059866119003972sup.zip]

Archive with 4 entries (4 files):
- S2059866119003972sup001.pdf
- S2059866119003972sup002.pptx
- S2059866119003972sup003.docx
- S2059866119003972sup004.docx
